# Supplementary material for: Phylogenetic analysis of CDK and cyclin proteins in premetazoan lineages
Source: BMC Evol Biol. 2014 Jan 17;14:10. doi: 10.1186/1471-2148-14-10 (PMC3923393; doi:10.1186/1471-2148-14-10)
Supplement: Additional file 6: Table S1 — Evolutionary relationship of CDK family proteins from 18 representative organisms. Summary of the evolutionary relationship of CDK family proteins based on the results of phylogenetic analyses of CDK family proteins (Figure 1, see Additional file 4: Figure S1 and Additional file 5: Figure S2). [file 1471-2148-14-10-S6.xlsx]

## Sheet: Sheet1
Table S1. Evolutionary relationship of CDK family proteins from 18 representative organisms proteins from representative organisms
	CDK7 subfamily	CDK20 subfamily	CDK8/19 subfamily	CDK9 subfamily		CDK10/11 subfamily		CDK1/2/3 subfamily		CDK4/6 subfamily	CDK5 subfamily
				CDK9 clade	CDK12/13 clade	CDK10 clade	CDK11 clade	CDK1 clade	CDK2/3 clade		CDK5 clade	CDK14/15 clade	CDK16/17/18 clade
H. sapiens	HCDK7	HCDK20	HCDK8; HCDK19	HCDK9	HCDK12; HCDK13	HCDK10	HCDK11	HCDK1	HCDK2, HCDK3	HCDK4; HCDK6	HCDK5	HCDK14; HCDK15	HCDK16; HCDK17; HCDK18
C. intestinalis	gi:198412574	gi:198420048		gi:198427109	gi:198436214	gi:198420046	gi:198413913	gi:198425580		gi:198431481	gi:198422386	gi:198436212
B. floridae	gi:260821968; gi:260821972	gi:260799041	gi:260783497;gi:260783491	gi:260797491	gi:260809423	gi:260818988	gi:260789724; gi:260807641	gi:260838232		gi:260829231	gi:260787719
S. purpuratus		gi:115964384	gi:115722990; gi:115722988	gi:72136390	gi:72087356	gi:72158568	gi:115954076	gi:72012799	gi:115702469	gi:47551029	gi:115682385	gi:72004784
D. melanogaster	gi:17530793		gi:24661985	gi:24658274	gi:24668137	gi:17647247	gi:24667662	gi:17136606	gi:17738075	gi:17137264	gi:17137070	gi:24656896
N. vectensis	gi:156360882	gi:156408568		gi:156365870	gi:156398520	gi:156349526	gi:156383566	gi:156391793	gi:156385093	gi:156374066	gi:156407302	gi:156392090	gi:156403969
T. adhaerens	gi:196001971	gi:195996663	gi:196015356; gi:196015366	gi:195998898	gi:196002669	gi:196010283	gi:196013334	gi:196003954	gi:196013348	gi:195999760	gi:196000717	gi:196001193	gi:195996637
A.queenslandica	gi:340373367	gi:340381980	gi:340380476	gi:340377126	gi:340369314	gi:340371337	gi:340383363	gi:340381019	gi:340379293		gi:340384408		gi:340369066
M. brevicollis	gi:167536606	gi:167516210	gi:167525918	gi:167516186; gi:167525607		gi:167516962	gi:167538010	gi:167517533			gi:167522771		gi:167522415
S. rosetta	gi:326434528	gi:326430756				gi:326431660		gi:326436991;gi:326436992			gi:326426444
C.owczarzaki	gi:320166971		gi:320165526; gi:320167092	gi:320165708	gi:320167411		gi:470363760				gi:320162599	gi:320165016; gi:320167054
S. arctica				SARC_08063							SARC_06703	SARC_10569
S.cerevisiae	Sce-Kin28p gi:6320095		Ssn3p gi:6325215	Sgv1p gi:6325419	Ctk1p gi:6322710			Cdc28p gi:6319636				Pho85p gi:6325226
S.pombe	Mcs6 gi:19113141		Srb10 gi:19114301	Cdk9 gi:19112408	Lsk1 gi:19115305		Scp-Ppk23 gi:19112531	Scp-Cdc2 gi:19112421				Scp-Pef1gi:19075421
C. cinerea	gi:116507718		gi:169865137	gi:299740157	gi:299747693		gi:299755758	gi:299748916				Cci-_03767.3
S. punctatus	SPPG_03982	SPPG_01972		SPPG_00975, SPPG_00051		SPPG_05640		SPPG_07418			SPPG_00440	SPPG_06236
T. trahens	AMSG_07969		AMSG_09913	AMSG_11394; AMSG_04337		AMSG_04682		AMSG_03791			AMSG_02688
D. discoideum	gi:7579907		gi:66828493	gi:66822245; gi:66816795		gi:66827511; gi:66810856		gi:66823249			gi:66805759
Summary of the evolutionary relationship of CDK family proteins from 18 representative organisms, based on the results of phylogenetic analyses of CDK family proteins (Figure 1, Figure S1, and Figure S2).
