# Supplementary material for: Phylogenetic analysis of CDK and cyclin proteins in premetazoan lineages
Source: BMC Evol Biol. 2014 Jan 17;14:10. doi: 10.1186/1471-2148-14-10 (PMC3923393; doi:10.1186/1471-2148-14-10)
Supplement: Additional file 12: Table S2 — Evolutionary relationship of cyclin family proteins from 18 representative organisms. Summary of the evolutionary relationship of cyclin family proteins based on the results of phylogenetic analyses of cyclin family proteins(Figure 3, see Additional file 8: Figure S4, Additional file 9: Figure S5, Additional file 10: Figure S6, and Additional file 11: Figure S7), and also refer the reciprocal blast search results (detail see material and methods section). [file 1471-2148-14-10-S12.xlsx]

## Sheet: Sheet1
Table S2. Evolutionary relationship of Cyclin family proteins from 18 representative organisms
	Cyclin B	CLB	CLN	Cyclin A	Cyclin E	Cyclin D	Cyclin G	Cyclin I	Cyclin F	Cyclin O	Cyclin J	Cyclin Y	PCL	Cyclin H	Cyclin C	Cyclin K	Cyclin T	Cyclin L	Fam58	Unclassified cyclin protein
H. sapiens	Hsa-Cyclin B1; Has-Cyclin B2; Has-Cyclin B3			Hsa-Cyclin A1; Has-Cyclin A2	Has-Cyclin E1; Has-Cyclin E2	Has-Cyclin D1; Has-Cyclin D2; Has-Cyclin D3	Has-Cyclin G1; Has-Cyclin G2	Has-Cyclin I1; Has-Cyclin I2	Has-Cyclin F	Has-Cyclin O	Hsa-Cyclin J; Has-Cyclin J like	Has-Cyclin Y; Has-Cyclin Y Like		Has-Cyclin H	Has-Cyclin C	Has-Cyclin K	Has-Cyclin T1; Has-Cyclin T2	Has-Cyclin L1; Has-Cyclin L2	Has-Fam58A; Has-Fam58B
C. intestinalis	gi:198433631; gi:198423591			gi:198428764; gi:198421112	gi:198417861	gi:198417413				gi:198429948	gi:198425946			gi:198427565	gi:198414966	gi:198428427	gi:198429958	gi:198414425	gi:198438473
B. floridae				gi:260806975	gi:260798658	gi:260789607	gi:260786518	gi:260786520	gi:260800992	gi:260807385	gi:260817673	gi:260820262		gi:260786596; gi:260780863	gi:260825762	gi:260803926	gi:260835834	gi:260813108	gi:260809954
S. purpuratus	gi:75677617; gi:72065482			gi:47550945	gi:72015188	gi:47550981	gi:72089181	gi:115712073	gi:115707311		gi:115727280	gi:390364883		gi:115841184	gi:115609633	gi:115926275		gi:115620254	gi:72137687
D. melanogaster	gi:24658567; gi:24649824			gi:24662962	gi:17136874	gi:281360953	gi:24651671				gi:24656859	gi:19921156		gi:17737725	gi:17136688	gi:28574303	gi:24666004	gi:18921115	gi:21357017
N. vectensis	gi:156364707; gi:156359300; gi:156380901			gi:156375154	gi:156363375	gi:156350442	gi:156408249		gi:156365799		gi:156407073	gi:156406586		gi:156381346	gi:156359932	gi:156405242	gi:156389378	gi:156365937	gi:156397054
T. adhaerens	gi:196002535, gi:196003740			gi:196005765	gi:196003236	gi:196001479			gi:195999522	gi:196012973		gi:196013209		gi:195998946	gi:196011367	gi:196007480	gi:196013340	gi:196007260	gi:196000815
A.queenslandica	gi:340376468, gi:340374274				gi:340379787		gi:340370065		gi:340380414		gi:340369567	gi:340378990		gi:340377763	gi:340379451	gi:340373128	gi:340380250	gi:340373665	gi:340376480
M. brevicollis	gi:167523717,			gi:167517989					gi:167522783		gi:167526102			gi:167524110				gi:167526156		gi:167524669; gi:167519314
S. rosetta	gi:326428978; gi:326435281			gi:326426811	gi:326437558				gi:326437989			gi:326437566				gi:326429298		gi:326437823
C.owczarzaki	gi:320166256; gi:320165363			gi:320169862	gi:320167008		gi:320162755					gi:320166453		gi:320169480	gi:320168069	gi:470360436				gi:320169044
S. arctica	SARC_05472				SARC_11916		SARC_07852					SARC_08730; SARC_09649				SARC_05471		SARC_05809	SARC_09120	SARC_09958
S.cerevisiae		gi:6321545；gi:6325376；gi:6320046；gi:6323239；gi:6325377；gi:6321546	gi:6323855；gi:6324999；gi:6319277										gi:6324040；gi:42742057；gi:6320022	gi:6325282	gi:6324303	Sce-Ctk2p gi:6322454
S.pombe		gi:19112590；gi:63054436；gi:19114801；gi:19111963	gi:19113331											gi:19112568	gi:19112745	Scp-Ctk2 gi:19112118;Scp-Pch1 gi:19112941		gi:19113957		gi:295442880
C. cinerea		gi:299749762；gi:299740023；gi:169867711	gi:169844310										gi:299750771；gi:298409332；gi:299752835	gi:169844260		gi:299753464
S. punctatus		SPPG_05676.3	SPPG_01522.3									SPPG_07965		SPPG_08550		Spu-SPPG_02846.3		SPPG_02504		SPPG_00434; SPPG_08602
T. trahens	AMSG_03352				AMSG_07694	AMSG_02061								AMSG_02174	AMSG_08210	AMSG_05464				AMSG_4018; AMSG_04120; AMSG_11638
D. discoideum	gi:66819865											gi:66817430		gi:66826993	gi:66821868	gi:66807697		gi:66808797		gi:11226646; gi:66811552; gi:66817546
	Summary of the evolutionary relationship of Cyclin family proteins, based on the results phylogenetic analyses of Cyclin family proteins(Figure 3, Figure S3, Figure S4, Figure S5, Figure S6), and also refer the reciprocal blast search results ( detail see material and methods section). Four proteins are not included in phylogenetic analysis they all diverged greatly(two proteins from M.brevicolli…
